# Supplementary material for: Comparison of Double-Stranded DNA at the 5′ and 3′ Ends of the G-Triplex and Its Application in the Detection of Hg(II)
Source: Int J Mol Sci. 2024 Jul 26;25(15):8159. doi: 10.3390/ijms25158159 (PMC11311761; doi:10.3390/ijms25158159)
Supplement: Supplementary file 1 [file ijms-25-08159-s001.zip]

Archive with 1 entries (1 files):
- ijms-3076771-supplementary.pdf
